# Supplementary material for: Rhizophora mucronata var. alokii – a new variety of mangrove species from the Andaman and Nicobar Islands, India (Rhizophoraceae)
Source: PhytoKeys. 2015 Jul 13;(52):95–103. doi: 10.3897/phytokeys.52.5037 (PMC4549885; doi:10.3897/phytokeys.52.5037)
Supplement: XML Treatment for Rhizophora mucronata var. alokii [file phytokeys.52.5037-treatment1.xml]

<!DOCTYPE tp:taxon-treatment
  PUBLIC "-//TaxonX//DTD Taxonomic Treatment Publishing DTD v0 20100105//EN" "tax-treatment-NSO.dtd">
<tp:taxon-treatment xmlns:tp="http://www.plazi.org/taxpub"><tp:treatment-meta><kwd-group><label>Taxon classification</label><kwd><named-content content-type="kingdom">Plantae</named-content></kwd><kwd><named-content content-type="order">Malpighiales</named-content></kwd><kwd><named-content content-type="family">Rhizophoraceae</named-content></kwd></kwd-group><mixed-citation publication-type="journal"><person-group><name><surname>Ragavan</surname><given-names>P.</given-names></name><name><surname>Mohan</surname><given-names>P. M.</given-names></name><name><surname>Jayaraj</surname><given-names>R. S. C.</given-names></name><name><surname>Ravichandran</surname><given-names>K.</given-names></name><name><surname>Saravanan</surname><given-names>S.</given-names></name></person-group><article-title><tp:taxon-name><tp:taxon-name-part taxon-name-part-type="genus">Rhizophora</tp:taxon-name-part> <tp:taxon-name-part taxon-name-part-type="species">mucronata</tp:taxon-name-part> <tp:taxon-name-part taxon-name-part-type="infraspecific-rank">var.</tp:taxon-name-part> <tp:taxon-name-part taxon-name-part-type="variety">alokii</tp:taxon-name-part></tp:taxon-name> – a new variety of mangrove species from the Andaman and Nicobar Islands, India (<tp:taxon-name><tp:taxon-name-part taxon-name-part-type="family">Rhizophoraceae</tp:taxon-name-part></tp:taxon-name>)</article-title><source>PhytoKeys</source><day>13</day><month>7</month><year>2015</year><volume>2015</volume><issue>52</issue><fpage>95</fpage><lpage>103</lpage><pub-id pub-id-type="doi">10.3897/phytokeys.52.5037</pub-id></mixed-citation></tp:treatment-meta><tp:nomenclature><tp:taxon-name>
                        <tp:taxon-name-part taxon-name-part-type="genus">Rhizophora</tp:taxon-name-part>
                        <tp:taxon-name-part taxon-name-part-type="species">mucronata</tp:taxon-name-part>
                        <tp:taxon-name-part taxon-name-part-type="infraspecific-rank">var.</tp:taxon-name-part>
                        <tp:taxon-name-part taxon-name-part-type="variety">alokii</tp:taxon-name-part>
                        <object-id xmlns:xlink="http://www.w3.org/1999/xlink" content-type="ipni" xlink:type="simple">urn:lsid:ipni.org:names:77148139-1</object-id>
                    </tp:taxon-name><tp:taxon-authority>P.Ragavan</tp:taxon-authority><tp:taxon-status xmlns:xlink="http://www.w3.org/1999/xlink" xlink:type="simple">var. nov.</tp:taxon-status></tp:nomenclature><tp:treatment-sec sec-type="material"><title>Material.</title><p>India. North Andaman: Austin Creek, mangrove forest (Fig. <xref ref-type="fig" rid="F2">2A</xref>), <named-content xmlns:xlink="http://www.w3.org/1999/xlink" content-type="dwc:verbatimCoordinates" xlink:type="simple">12°52'36.9"N, 92°50'40.2"E</named-content>, 3 April 2014, leg. P. Ragavan, PBL 31001 and 31002 (holotype: PBL).</p><fig id="F2" position="float" orientation="portrait"><label>Figure 2.</label><caption><p><tp:taxon-name><tp:taxon-name-part taxon-name-part-type="genus">Rhizophora</tp:taxon-name-part> <tp:taxon-name-part taxon-name-part-type="species">mucronata</tp:taxon-name-part> <tp:taxon-name-part taxon-name-part-type="infraspecific-rank">var.</tp:taxon-name-part> <tp:taxon-name-part taxon-name-part-type="variety">alokii</tp:taxon-name-part></tp:taxon-name> (<bold>A</bold>) habit (<bold>B</bold>) stem base with stilt roots (<bold>C</bold>) bark (<bold>D</bold>) branches (<bold>E</bold>) leafy branch end with flowers (<bold>F</bold>)leaf apex with mucro (<bold>G</bold>) inflorescence (<bold>H</bold>) minute bract at dichotomous inflorescence branch (<bold>I</bold>) mature bud with minute bracteole below calyx (<bold>J</bold>) cross section of bud (<bold>K</bold>) mature propagules (<bold>L</bold>) thick leathery petal (<bold>M</bold>) stamens (<bold>N</bold>) flower (<bold>O</bold>) pistil showing four-sided ovary (<bold>P</bold>) flower with one petal removed (<bold>Q</bold>) pear-shaped fruit (<bold>R</bold>) stamens with pollen.</p></caption><graphic xmlns:xlink="http://www.w3.org/1999/xlink" xlink:href="phytokeys-052-095-g002.jpg" position="float" orientation="portrait" xlink:type="simple" id="oo_46979.jpg"/></fig><!--PageBreak--><!--PageBreak--><p><italic>Tree</italic>: columnar to spreading, height to 20 m, evergreen (Fig. <xref ref-type="fig" rid="F2">2A</xref>). <italic>Bark</italic>: dark brown, friable, fissured horizontally (Fig. <xref ref-type="fig" rid="F2">2C</xref>). <italic>Roots</italic>: both stilt roots and aerial roots growing from lower branches, stilt roots are highly conspicuous arching above ground to 2 m (Fig. <xref ref-type="fig" rid="F2">2B</xref>). <italic>Leaves</italic>: simple, opposite, green to dark green, elliptical to broadly elliptical (Fig. <xref ref-type="fig" rid="F2">2D, E</xref>), laterally folded, underside with numerous dark spots, 7–13 × 4–8.5 cm, length to width ratio averaging 1.69 (not greater than 1.8), apex obtuse with pointed mucro, 0.4–0.5 cm long (Fig. <xref ref-type="fig" rid="F2">2F</xref>), base cuneate, margin entire; petiole green, 1.5–3 × 0.3–0.5 cm. <italic>Inflorescences</italic>: axillary, 2–6 flowered (Fig. <xref ref-type="fig" rid="F2">2G</xref>); bract and bracteoles minute (Fig. <xref ref-type="fig" rid="F2">2H</xref>); peduncle 2–3.5 × 0.3–0.5 cm; pedicel stout; <italic>Mature flower</italic>: ellipsoidal, creamy white (Fig. <xref ref-type="fig" rid="F2">2I</xref>), 1.4–1.6 × 0.7–0.9 cm, length to width ratio <italic>ca.</italic> 1.87, cross section slightly four-sided (Fig. <xref ref-type="fig" rid="F2">2J</xref>); calyx lobes 4, thicker than <italic><tp:taxon-name><tp:taxon-name-part taxon-name-part-type="genus">Rhizophora</tp:taxon-name-part> <tp:taxon-name-part taxon-name-part-type="species">mucronata</tp:taxon-name-part></tp:taxon-name></italic>, yellowish white, apex acute; petals 4, thick, leathery, folded laterally, creamy white, velvety and hairy on the margin (Fig. <xref ref-type="fig" rid="F2">2L, N</xref>), 0.9–1.1 × 0.3–0.4 cm; stamens 4, 0.5–0.7cm long (Fig. <xref ref-type="fig" rid="F2">2M, N</xref>); style bilobed (Fig. <xref ref-type="fig" rid="F2">2O</xref>), 0.8–0.12 cm long, seated on four sided domed ovary (Fig. <xref ref-type="fig" rid="F2">2P</xref>). <italic>Mature fruits</italic>: pear-shaped, brown, 4–5 × 2.5–3.5 cm, calyx persistent with erect lobes (Fig. <xref ref-type="fig" rid="F2">2Q</xref>). <italic>Mature hypocotyls</italic>: 40–60 cm long, green, tip pointed, 1.5–1.7 cm wide at widest point (Fig. <xref ref-type="fig" rid="F2">2K</xref>); plumule green, 2–3 cm long.</p></tp:treatment-sec><tp:treatment-sec sec-type="Distribution"><title>Distribution.</title><p><tp:taxon-name><tp:taxon-name-part taxon-name-part-type="genus">Rhizophora</tp:taxon-name-part> <tp:taxon-name-part taxon-name-part-type="species">mucronata</tp:taxon-name-part> <tp:taxon-name-part taxon-name-part-type="infraspecific-rank">var.</tp:taxon-name-part> <tp:taxon-name-part taxon-name-part-type="variety">alokii</tp:taxon-name-part></tp:taxon-name> is currently known only from Austin Creek, North Andaman, India.</p><!--PageBreak--><!--PageBreak--></tp:treatment-sec><tp:treatment-sec sec-type="Habitat and ecology"><title>Habitat and ecology.</title><p>It grows in a mangrove forest along the banks in an intermediate estuarine position in association with <italic><tp:taxon-name><tp:taxon-name-part taxon-name-part-type="genus">Rhizophora</tp:taxon-name-part> <tp:taxon-name-part taxon-name-part-type="species">apiculata</tp:taxon-name-part></tp:taxon-name></italic>, <italic><tp:taxon-name><tp:taxon-name-part taxon-name-part-type="genus">Rhizophora</tp:taxon-name-part> <tp:taxon-name-part taxon-name-part-type="species">mucronata</tp:taxon-name-part></tp:taxon-name></italic> and <italic><tp:taxon-name><tp:taxon-name-part taxon-name-part-type="genus">Ceriops</tp:taxon-name-part> <tp:taxon-name-part taxon-name-part-type="species">tagal</tp:taxon-name-part></tp:taxon-name></italic>.</p></tp:treatment-sec><tp:treatment-sec sec-type="Phenology"><title>Phenology.</title><p>Flowering December to March; fruiting April to July.</p></tp:treatment-sec><tp:treatment-sec sec-type="Etymology"><title>Etymology.</title><p>Named in honour of Dr. Alok Saxena (Principal Chief Conservator of Forests) for his inspiration and his outstanding contribution to mangrove conservation in the ANI.</p></tp:treatment-sec><tp:treatment-sec sec-type="Conservation status"><title>Conservation status.</title><p><tp:taxon-name><tp:taxon-name-part taxon-name-part-type="genus">Rhizophora</tp:taxon-name-part> <tp:taxon-name-part taxon-name-part-type="species">mucronata</tp:taxon-name-part> <tp:taxon-name-part taxon-name-part-type="infraspecific-rank">var.</tp:taxon-name-part> <tp:taxon-name-part taxon-name-part-type="variety">alokii</tp:taxon-name-part></tp:taxon-name> was collected only from Austin Creek (North Andaman Islands). At this site ca. 15 individuals were observed and hence it is assumed to be rare. At present, until further areas can be sampled the species can be accessed as “Data Deficient” (DD), using the criteria of <xref ref-type="bibr" rid="B6">IUCN (2001)</xref>.</p></tp:treatment-sec><ref-list><ref id="B6"><mixed-citation xmlns:xlink="http://www.w3.org/1999/xlink" xlink:type="simple"><institution xlink:type="simple">IUCN</institution> (<year>2001</year>) <source>IUCN Red List categories and criteria. Version 3.1, Prepared by the IUCN Species Survival Commission.</source> <publisher-name>IUCN</publisher-name>, <publisher-loc>Gland, Switzerland, and Cambridge, United Kingdom</publisher-loc>, <size units="page">32 pp</size>. </mixed-citation></ref></ref-list></tp:taxon-treatment>
